# Supplementary material for: Prognostication in Epilepsy with Integrated Analysis of Blood Parameters and Clinical Data
Source: J Clin Med. 2024 Sep 18;13(18):5517. doi: 10.3390/jcm13185517 (PMC11432444; doi:10.3390/jcm13185517)
Supplement: Supplementary file 1 [file jcm-13-05517-s001.zip]

Archive with 1 entries (1 files):
- jcm-3196519-supplementary.pdf
